# Supplementary material for: Four New Species of Haplocauda, with Notes on the Evolutionary Convergence of Copulation Clamps in Lucidotini (Coleoptera: Lampyridae: Lampyrinae)
Source: Insects. 2025 Aug 8;16(8):824. doi: 10.3390/insects16080824 (PMC12386329; doi:10.3390/insects16080824)
Supplement: Supplementary file 1 [file insects-16-00824-s001.zip]

Archive with 2 entries (2 files):
- Supplemental_Material_S2.nex
- Supplementary_material_S1.pdf
