# Supplementary material for: Four New Species of Haplocauda, with Notes on the Evolutionary Convergence of Copulation Clamps in Lucidotini (Coleoptera: Lampyridae: Lampyrinae)
Source: Insects. 2025 Aug 8;16(8):824. doi: 10.3390/insects16080824 (PMC12386329; doi:10.3390/insects16080824)
Supplement: Supplementary file 1 [file insects-16-00824-s001.zip › Supplemental_Material_S2.nex]

#NEXUS
[written Thu May 15 16:40:32 BOT 2025 by Mesquite  version 3.70 (build 940) at Leandro-Z/192.168.167.83]

BEGIN TAXA;
	TITLE Taxa;
	DIMENSIONS NTAX=30;
	TAXLABELS
		Lampyris_noctiluca Ethra_marginata Uanauna_angaporan Costalampys_delicata Costalampys_tricolor Costalampys_klugii Dadophora_hyalina Photinus_corruscus Photinus_pyralis Alychnus_suturalis Pseudolychnuris_vittata Lucidota_banoni Ybytyramoan_monteirorum Pyropyga_nigricans Pyropyga_minuta Pyractonema_haemorrhoa Pyractonema_depressicornis Scissicauda_biflabellata Scissicauda_balena Scissicauda_disjuncta Scissicauda_antennata Scissicauda_jamari Scissicauda_malleri Haplocauda_albertinoi Haplocauda_mendesi Haplocauda_yasuni Haplocauda_lata Haplocauda_amazonensis Haplocauda_aculeata Haplocauda_antimary 
	;

END;


BEGIN CHARACTERS;
	TITLE  Character_Matrix;
	DIMENSIONS  NCHAR=92;
	FORMAT DATATYPE = STANDARD RESPECTCASE GAP = - MISSING = ? SYMBOLS = "  0 1 2 3 4 5 6 7";
	CHARSTATELABELS 
		1 'Antenna, antennomeres III-IX, core, shape' /  serrate cylindrical,
		2 'Antenna, antennomeres III-IX, single lamellae' /  absent 'present (branch longer than core antennomere))',
		3 'Antenna, upright bristles' /  absent present,
		4 'Clypeus, connection to frons' /  connected_by_membrane_throughout completely_obliterate connate_by_median_third,
		5 'Labrum, sclerite, anterior margin, shape' /  straight emarginate,
		6 'Labium, submentum, anterior margin, shape' /  straight notched,
		7 'Labium, submentum, lateral margins, shape' /  subparallel_to_slightly_convergent_posteriorly abruptly_constrained_posterly strongly_convergent_posteriorly,
		8 'Labium, palp, palpomere III, lateral margins, shape' /  obconical subparallel divergent_apically_,
		9 'Pronotum, anterior margin, shape' /  acuminate_anteriorly evenly_rounded,
		10 'Pronotum (lateral view), anterior expansion, curvature' /  curved_upwards straight,
		11 'Pronotum, lateral margin, length relative to disc' /  nearly_a_third nearly_half,
		12 'Hypomeron (lateral view), ratio between hypomeron depth and pronotal lateral expansion width' /  about_as_long 'at least a 1/5 shorter' 'at least a 1/5 longer' at_least_a_2x_shorter,
		13 'Pronotum, posterior corner, notch, presence' /  absent present,
		14 'Prosternum, anterior margin, shape' /  medially_sinuose straight,
		15 'Mesoscutellum, posterior margin, shape' /  rounded truncate,
		16 'Elytron, outer margin, shape' /  straight rounded divergent_posteriorly,
		17 'Wing, anterior crossvein, position' /  more_basal more_apical,
		18 'Wing, AA3, shape' /  'short (almost as long as wide) and almost perpendicular to AA4' elongate_and_with_an_acute_angle_to_AA4,
		19 'Proleg, anterior claw, tooth ' /  absent present,
		20 'Proleg, tibial spurs, count' /  zero one two,
		21 'Mesoleg, anterior claw, tooth ' /  absent present,
		22 'Mesoleg, tibial spurs, count' /  zero one two,
		23 'Metaleg, tibial spurs, count' /  zero one two,
		24 'Metaleg, tibial spur, length condition' /  symmetrical asymmetrical,
		25 'Tergum VII, posterior angles, shape. ' /  'projected, embracing anterior angles of pygidium' 'rudimentary, not projected backwards',
		26 'Sternum VI, lantern' /  absent present,
		27 'Sternum VIII, length relative to VII' /  as_long_as slightly_longer at_least_a_fifth_shorter 2x_as_long,
		28 'Sternum VIII, posterior margin, shape' /  almost_straight sinuose emarginate,
		29 'Sternum VIII, posterior margin, central third, projection' /  absent present,
		30 'Sternum VIII, posterior margin, median projection, length relative to sternum core length (i.e. not including the projection):' /  'tiny (rudimentary)' 'short (less than half)' 'elongate (longer than half)',
		31 'Sternum VIII, posterior margin, basal width relative to sternum width' /  'narrow, at least 4/5 shorter' 'robust, at least 2/3 shorter',
		32 'Sternum VIII, posterior margin, apex of wide posterior projection, shape' /  rounded acute,
		33 'Sternum VIII, width relative to anterior 1/3 of pygidium' /  as_wide distinctly_narrower,
		34 'Sternum VIII, spiracles, position' /  dorsal ventral,
		35 'Pygidium, shape' /  _at_least_a_1.2x_as_wide_as_long as_long_as_wide 'at least a 1/5 as long as wide',
		36 'Pygidium, anterior corners, blunt anterior projections' /  absent present,
		37 'Pygidium, anterior margin, shape' /  _slightly_emarginate 'V-shaped' 'U-shaped',
		38 'Pygidium, lateral margins, shape' /  subparallel rounded_ divergent_posteriorly_,
		39 'Pygidium, posterior margin, central third, shape' /  almost_straight rounded emarginate medially_notched,
		40 'Pygidium, posterolateral corners, degree of development' /  'well-developed' barely_conspicuous,
		41 'Pygidium, posterolateral corners, length relative to central third' /  shorter as_long_as_ longer,
		42 'Syntergite, shape (proportion)' /  longer_than_wide wider_than_long,
		43 'Syntergite, lateral margin, shape' /  convergent_posteriorly subparallel,
		44 'Syntergite, anterior margin, shape' /  mildly_emarginated strongly_indented almost_straight,
		45 'Syntergite, pattern of sclerotization' /  evenly_sclerotized completely_divided_by_a_membranous_line,
		46 'Syntergite, posterior-apical connection with sternum IX' /  separated fused,
		47 'Syntergite, length relative to sternum IX' /  '1/3' '1/2' '2/3' '1/5' '4/5',
		48 'Syntergite, posterolateral corners, chaetotaxy' /  glabrous covered_in_setae 'with dome-shaped sensillae',
		49 'Sternum IX, lateral rods, shape' /  biconcave evenly_convergent abruptly_convergent,
		50 'Sternum IX, lateral rods, tips, connection' /  separated fused,
		51 'Sternum IX, length relative to aedeagus (including phallobase)' /  slightly_shorter slightly_longer 'a 1/3 longer',
		52 'Sternum IX, lateral rods, anterior thickening' /  absent present,
		53 'Sternum IX, position relative to VIII' /  completely_covered partially_exposed,
		54 'Sternum IX, posterior margin, shape' /  rounded acute emarginated with_a_pointed_projection,
		55 'Phallobase, bilateral symmetry' /  symmetrical asymmetrical,
		56 'Phallobase, lateral margin, shape' /  emarginated straight_and_apically_divergent,
		57 'Phallobase, sagittal line' /  absent present,
		58 'Phallobase, sagittal line, extension' /  throughout_phallobase not_reaching_apical_margin,
		59 'Phallobase, apical margin, shape' /  slightly_emarginate 'deeply emarginate (C-shaped))' medially_clefted,
		60 'Phallus, dorsal plate, median connection to parameres' /  connected_by_membrane connate fused,
		61 'Phallus, dorsal plate, median fusion to parameres, extent' /  up_to_a_third_of_dorsal_plate_length up_to_half_of_dorsal_plate_length,
		62 'Phallus, base, struts' /  absent 'present (visible through the phallobase)',
		63 'Phallus, dorsal plate, subapical paired spikes' /  absent present,
		64 'Phallus, dorsal plate, apical half, lateral margins, shape' /  acuminate_and_rounded acuminate_and_straight sinuose 'subparallel-sided',
		65 'Phallus, dorsal plate, subcleft transverse  groove' /  absent present,
		66 'Phallus, dorsal plate, subcleft transverse  groove, depth' /  shallow deep,
		67 'Phallus, dorsal plate, subcleft groove, condition' /  'more apical, not coupled to the phallo-parameral fusion  ' 'delimiting the phallo-parameral fusion',
		68 'Phallus, dorsal plate, length relative to parameres' /  nearly_a_fifth_longer at_least_a_fifth_shorter as_long_as twice_as_long,
		69 'Phallus (dorsal view), dorsal plate, apical margin, shape' /  rounded pointed clefted,
		70 'Phallus, dorsal plate, apical arms (of indented Phallus), shape' /  widely_distanced_and_slightly_convergent contiguous fused apically_divergent,
		71 'Phallus (dorsal view), dorsal plate (fused to parameres), basal margin, length relate to phallobase' /  short 'long (reaching half the length of phallobase)',
		72 'Phallus (dorsal view), dorsal plate (fused to parameres), basal margin, width relate to aedeagus' /  less_than_half greater_than_half,
		73 'Phallus (lateral view), dorsal plate, overall shape' /  straight bent_dorsally slightly_bent_ventrally sinuose,
		74 'Phallus, dorsal plate, subapical outer keel' /  absent present,
		75 'Phallus, dorsal plate, subapical outer spikes' /  absent present,
		76 'Phallus, ventral plate' /  absent present,
		77 'Phallus, ventral plate, shape' /  'I-shaped' 'Y-shaped' abruptly_narrowed_towards_apex triangular,
		78 'Phallus, ventral plate, length relative to dorsal plate' /  half_as_long as_long_as_or_slightly_longer a_third_shorter,
		79 'Phallus, endossac, opening,  shape' /  cylindrical 'cul-de-sac',
		80 'Phallus, endossac, opening, position relative to dorsal plate' /  terminal subterminal,
		81 'Base of parameres, connection between parameres' /  widely_separated separated_by_a_narrow_groove fused,
		82 'Paramere, subapical ventral spike, presence' /  absent present,
		83 'Paramere, apex, curvature in lateral view' /  straight slightly_curved_ventrally evenly_curved_inwards curved_dorsally strongly_curved_dorsal,
		84 'Paramere, apex, sclerotization relative to core paramere' /  as_sclerotized distinctly_membranous,
		85 'Paramere, apex (tip), shape' /  rounded blunt pointed truncated,
		86 'Paramere (lateral view), basal lobe' /  absent present,
		87 'Paramere (lateral view), basal lobe, shape' /  'robust, rounded' narrow_and_acute rudimentary,
		88 'Paramere, midlength, pattern of sclerotization' /  evenly_sclerotized forming_a_ring_round_projected_apex,
		89 'Paramere, ventral rod' /  absent present,
		90 'Paramere (ventral view), ventral rod, position' /  at_apical_half at_basal_half,
		91 'Paramere, ventral rod, extent relative to phallus' /  less_than_half_of_phallus_lenght 'extending at least a 1/5 beyond phallus' rudimentary,
		92 'Paramere, base, orientation relative to phallus' /  dorsal 'lateral (coplanar)' ventral ; 
	MATRIX
	Lampyris_noctiluca          10000010100000000101022010020---001001110102003011101-111010-1030--11---30010201001100-00--0
	Ethra_marginata             11001011010211001102022010010---0010001020000002101010010-11-1030--31---3000--11000000-00--0
	Uanauna_angaporan           00001022110000101000000-10020---0000112110010020100010110-10-0110--020--1000--00004021000--0
	Costalampys_delicata        11000002111111011101022011000---0000010101010012102010111100-0010--10---11010000011111000--0
	Costalampys_tricolor        110000021111110111010220110010000000011111010012102010111100-0010--10---11010000011111000--0
	Costalampys_klugii          110000021111110111010220100010000000010101010012102010111100-0010--00---11010000011111000--0
	Dadophora_hyalina           10000??211111100??01011-10020---0000011110010002102010111020-0110--10---10110000011111000--0
	Photinus_corruscus          10001022111111011101022010000---0000010110000002102010111100-0000--120--0000--00002011100--1
	Photinus_pyralis            10001022111011001101022011200---0000011100000002102010111100-0000--122--0000--00002111100--1
	Alychnus_suturalis          10000022110011011100011-1020100000(0 1 2)00110(0 1 2)0000001002010111000-0000--222--2000--00012011200--1
	Pseudolychnuris_vittata     00001002110010000111111-10200---0010011010000001111010101120-1030--22---1000--00010011000--0
	Lucidota_banoni             00001022010011010100011-110210000000011000000002112010110-10-0020--120--30012000011131000--0
	Ybytyramoan_monteirorum     10001022010001020102022011000---0010011100100001101010111110-0120--12---01110000011111000--1
	Pyropyga_nigricans          00020102110000100100011-10020---0010010111101001101010000-0210010--1201020013200103010-10--0
	Pyropyga_minuta             00020102110000100100011-10020---0010011111101001101010000-0210010--1201020013200103010-10--0
	Pyractonema_haemorrhoa      00020102000000101100011-100210000020010021101001101010000-0210010--120112000--00103010-10--0
	Pyractonema_depressicornis  00000102000000101101011-100210000020011021101001101010000-0210010--120112000--00103010-10--0
	Scissicauda_biflabellata    10101102111101010112122000320---010012102010111011200211112210011111201100011100200010-01111
	Scissicauda_balena          00001??211110101??12122000320---012012302010111011200111112210011111201100011100200010-01111
	Scissicauda_disjuncta       11101102111101010112122000120---002001302010111011200011112210011111201100011100200010-01121
	Scissicauda_antennata       00001102111101011112122110020---100001102010100011101011102210011111200020011100203010-01121
	Scissicauda_jamari          00001102111101010112122110020---100001102010100011101011102200011111200020011100203010-01001
	Scissicauda_malleri         00001102111101010112122110020---100001102010100011101011102210011111200020011100203010-01101
	Haplocauda_albertinoi       000011021111010101111220101-12100021212020101021211103000-0200011001211120010200203010-00--1
	Haplocauda_mendesi          00001102111101010111121-101-12100021211020101021211103000-0200011001211120010200203010-00--1
	Haplocauda_yasuni           00001102111101010111121-101-12110021211020101021211103000-0200011001211120010200203010-00--1
	Haplocauda_lata             000011021113010101111220100-1101102001101010101121110200101200011111211100010200203010-00--1
	Haplocauda_amazonensis      000011021103010111111220101-11110021210110101041211103000-0200011001211100010200203010-00--1
	Haplocauda_aculeata         000011021101010100111220101-12010021210110101021211103000-0200011001211110010200203010-00--1
	Haplocauda_antimary         000011021100010110111220101-11000020011020101021211103000-0200011001211100010200203010-00--1

;

END;
begin MrBayes;
  lset coding = variable rates = gamma Ngammacat = 8;
  outgroup Amydetes_fastigiata;
  prset brlenspr = unconstrained : exp ( 10.0 ) shapepr = uniform ( 0.0001 , 100 );
  mcmc ngen = 50000000 printfreq = 1000 samplefreq = 1000 nruns = 4 nchains = 4 relburnin = yes burninfrac = 0.25 SAVEBRLENS = YES;
  sumt;

END;
BEGIN ASSUMPTIONS;
	TYPESET * UNTITLED   =  unord:  1- 92;

	EXSET * UNTITLED  = ;

END;

BEGIN MESQUITECHARMODELS;
	ProbModelSet * UNTITLED   =  'Mk1 (est.)':  1- 92;
END;

Begin MESQUITE;
		MESQUITESCRIPTVERSION 2;
		TITLE AUTO;
		tell ProjectCoordinator;
		timeSaved 1747341632573;
		getEmployee #mesquite.minimal.ManageTaxa.ManageTaxa;
		tell It;
			setID 0 8277513869660900370;
			tell It;
				setDefaultOrder  100 6 11 7 8 9 13 22 23 50 44 10 101 60 23 24 95 27 15 16 25 32 33 18 17 20 34 35 36 37;
				attachments ;
			endTell;
		endTell;
		getEmployee #mesquite.charMatrices.ManageCharacters.ManageCharacters;
		tell It;
			setID 0 448655301154368617;
			tell It;
				setDefaultOrder  0 4 6 7 11 170 14 19 24 18 23 29 24 29 34 35 41 42 180 166 181 171 172 233 42 47 49 50 54 55 36 37 204 55 56 65 66 58 57 60 59 61 62 66 65 68 71 202 76 72 76 78 82 86 87 80 214 145 152 88 89 91 126 91 92 130 197 93 100 73 82 83 93 96 119 100 115 101 167 187 132 102 103 204 159 111 126 145 138 139 106 167;
				attachments ;
			endTell;
			mqVersion 370;
			checksumv 0 3 3105301693 null  getNumChars 92 numChars 92 getNumTaxa 30 numTaxa 30   short true   bits 31   states 31   sumSquaresStatesOnly 12399.0 sumSquares 12399.0 longCompressibleToShort false usingShortMatrix true   NumFiles 1 NumMatrices 1;
			mqVersion;
		endTell;
		getWindow;
		tell It;
			suppress;
			setResourcesState false false 100;
			setPopoutState 300;
			setExplanationSize 0;
			setAnnotationSize 0;
			setFontIncAnnot 0;
			setFontIncExp 0;
			setSize 1920 930;
			setLocation -9 0;
			setFont SanSerif;
			setFontSize 14;
			getToolPalette;
			tell It;
			endTell;
			desuppress;
		endTell;
		getEmployee  #mesquite.charMatrices.BasicDataWindowCoord.BasicDataWindowCoord;
		tell It;
			showDataWindow #448655301154368617 #mesquite.charMatrices.BasicDataWindowMaker.BasicDataWindowMaker;
			tell It;
				getWindow;
				tell It;
					getTable;
					tell It;
						rowNamesWidth 178;
					endTell;
					setExplanationSize 30;
					setAnnotationSize 20;
					setFontIncAnnot 0;
					setFontIncExp 0;
					setSize 1820 858;
					setLocation -9 0;
					setFont SanSerif;
					setFontSize 12;
					getToolPalette;
					tell It;
						setTool mesquite.charMatrices.BasicDataWindowMaker.BasicDataWindow.ibeam;
					endTell;
					setActive;
					setTool mesquite.charMatrices.BasicDataWindowMaker.BasicDataWindow.ibeam;
					colorCells  #mesquite.charMatrices.ColorByState.ColorByState;
				tell It;
					setStateLimit 9;
					toggleUniformMaximum on;
				endTell;
					colorRowNames  #mesquite.charMatrices.TaxonGroupColor.TaxonGroupColor;
					colorColumnNames  #mesquite.charMatrices.CharGroupColor.CharGroupColor;
					colorText  #mesquite.charMatrices.NoColor.NoColor;
					setBackground White;
					toggleShowNames on;
					toggleShowTaxonNames on;
					toggleTight off;
					toggleThinRows off;
					toggleShowChanges on;
					toggleSeparateLines off;
					toggleShowStates on;
					toggleReduceCellBorders off;
					toggleAutoWCharNames on;
					toggleAutoTaxonNames off;
					toggleShowDefaultCharNames off;
					toggleConstrainCW on;
					toggleBirdsEye off;
					toggleColorOnlyTaxonNames off;
					toggleShowPaleGrid off;
					toggleShowPaleCellColors on;
					toggleShowPaleExcluded off;
					togglePaleInapplicable on;
					togglePaleMissing off;
					toggleShowBoldCellText off;
					toggleAllowAutosize on;
					toggleColorsPanel on;
					toggleDiagonal on;
					setDiagonalHeight 80;
					toggleLinkedScrolling on;
					toggleScrollLinkedTables off;
				endTell;
				showWindow;
				getWindow;
				tell It;
					forceAutosize;
				endTell;
				getEmployee #mesquite.charMatrices.AlterData.AlterData;
				tell It;
					toggleBySubmenus off;
				endTell;
				getEmployee #mesquite.charMatrices.ColorCells.ColorCells;
				tell It;
					setColor Red;
					removeColor off;
				endTell;
				getEmployee #mesquite.categ.StateNamesEditor.StateNamesEditor;
				tell It;
					makeWindow;
					tell It;
						getTable;
						tell It;
							rowNamesWidth 584;
						endTell;
						setExplanationSize 30;
						setAnnotationSize 20;
						setFontIncAnnot 0;
						setFontIncExp 0;
						setSize 1820 858;
						setLocation -9 0;
						setFont SanSerif;
						setFontSize 18;
						getToolPalette;
						tell It;
							setTool mesquite.categ.StateNamesEditor.StateNamesWindow.ibeam;
						endTell;
						rowsAreCharacters on;
						toggleConstrainChar on;
						toggleConstrainCharNum 3;
						togglePanel off;
						toggleSummaryPanel off;
					endTell;
					showWindow;
				endTell;
				getEmployee #mesquite.categ.StateNamesStrip.StateNamesStrip;
				tell It;
					showStrip off;
				endTell;
				getEmployee #mesquite.charMatrices.AnnotPanel.AnnotPanel;
				tell It;
					togglePanel off;
				endTell;
				getEmployee #mesquite.charMatrices.CharReferenceStrip.CharReferenceStrip;
				tell It;
					showStrip off;
				endTell;
				getEmployee #mesquite.charMatrices.QuickKeySelector.QuickKeySelector;
				tell It;
					autotabOff;
				endTell;
				getEmployee #mesquite.charMatrices.SelSummaryStrip.SelSummaryStrip;
				tell It;
					showStrip off;
				endTell;
				getEmployee #mesquite.categ.SmallStateNamesEditor.SmallStateNamesEditor;
				tell It;
					panelOpen true;
				endTell;
			endTell;
		endTell;
		endTell;
end;
